# Supplementary material for: In vitro reconstitution of chromatin domains shows a role for nucleosome positioning in 3D genome organization
Source: Nat Genet. 2024 Jan 30;56(3):483–92. doi: 10.1038/s41588-023-01649-8 (PMC10937381; doi:10.1038/s41588-023-01649-8)
Supplement: Supplementary file 4 — Supplementary Table 1: strains used in this study for protein purification. Supplementary Table 2: comparison of cross-linking conditions of in vitro Micro-C; order of appearance of cross-linker represents the order of addition during the experiment; the condition used for all following experiments is highlighted in orange (DSG, disuccinimidyl glutarate; FA, formaldehyde). Supplementary Table 3: read statistics of in vitro Micro-C data (DSG, disuccinimidyl glutarate; FA, formaldehyde; Rep, replicate). [file 41588_2023_1649_MOESM4_ESM.xlsx]

## Sheet: Supplementary Table 1
Supplementary Table 1: Strains used in this study for protein purification.
Strain	Genotype	Source
E. coli strains
BL21(DE3) RIL	B F–ompT hsdS(rB–mB–) dcm+Tetrgal λ(DE3) endA Hte [cpn10 cpn60 Gentr] [argU ileY leuW Strr]	Agilent
C2925	ara-14 leuB6 fhuA31 lacY1 tsx78 glnV44 galK2 galT22 mcrA dcm-6 hisG4 rfbD1 R(zgb210::Tn10) TetS endA1 rspL136 (StrR) dam13::Tn9 (CamR) xylA-5 mtl-1 thi-1 mcrB1 hsdR2	NEB
Insect cell strains
Hi5	Trichoplusia ni Tni	Expression Systems
S. cerevisiae strains
yCFK31 (Ino80-FLAG)	MATa/alpha ade2-1 ura3-1 his3-11,15 trp1-1 leu2-3,112 can1-100 bar1::Hyg pep4::KanMX his3::HIS3 pRS303/Ino80-TEV-3XFLAG, Nhp10 his3::HIS3 pRS303/Gal4,Taf14 ura3::URA3 pRS306/Ies1, Ies2 ura3::URA3 pRS306/Act1,Arp4 leu2::LEU2 pRS305/Ies5, Ies6 leu2::LEU2 pRS305/Arp5, Arp8 trp1::TRP1 pRS304/Ies3, Ies4 trp1::TRP1 pRS304/Rvb1, Rvb2	Kurat et al (2017)
YSC1177-YLR357W (Rsc2-TAP)	ATCC 201388: MATa his3Δ1 leu2Δ0 met15Δ0 ura3Δ0 RSC2::RSC2-TAP-HISMX6	ThermoFisher

## Sheet: Supplementary Table 2
Supplementary Table 2: Comparison of crosslinking conditions of in vitro Micro-C; order of appearance of cross-linker represents order of addition during the experiment; the condition used for all following experiments is highlighted in orange (FA: Formaldehyde, DSG: Disuccinimidyl glutarate).
		0.05% FA	1 mM DSG 0.05% FA	2 mM DSG 0.05% FA	0.25% FA	1 mM DSG 0.25 % FA	2 mM DSG 0.25 % FA	0.05 % FA 0.75 mM DSG	0.05 % FA 1 mM DSG	0.75 mM DSG 0.05% FA	1 mM DSG 0.05% FA
Number of reads	R1 & R2	1558891	2361945	2061482	2153189	2559646	2327728	3745884	3852322	4156886	3882106
FLASH reads		1328299	1939455	1692242	1821016	2185886	1975601	2951683	2934793	3221554	3104028
BLAT reads		776465	1054046	880317	1038228	1129085	1017279	1715403	1579966	1725288	1648652
Duplicated reads		11482	15518	9918	16427	19097	12255	53340	48732	58446	53282
% Duplication		1.47875	1.47223	1.12664	1.58222	1.69137	1.20468	3.10947	3.08437	3.38761	3.23185
Mapped and filtered		762179	1034296	866824	1017529	1105793	1000912	1655226	1524155	1659328	1588791
% mapped		57.3801	53.3292	51.2234	55.877	50.5879	50.6637	56.0774	51.934	51.5071	51.1848
Unique junctions identified		164863	395531	321521	286234	347368	384173	965079	749960	715805	717655
% of unique junctions		21	38	37	28	31	38	58	49	43	45
cis	intra-chromosome contact	59206	322041	244797	172432	281732	296883	809040	645582	628726	614816
trans	inter-chromsome contact	105657	73490	76724	113802	65636	87290	156039	104378	87079	102839
% cis		35	81	76	60	81	77	83	86	87	85
% trans		64	18	23	39	18	22	16	13	12	14

## Sheet: Supplementary Table 3
Supplementary Table 3: Read statistic of in vitro Micro-C data (Rep: Replicate, FA: Formaldehyde, DSG: Disuccinimidyl glutarate).
		Control Rep1	Chd1 Rep1	ISW2 Rep1	INO80 Rep1	RSC Rep1	Control Rep2	Chd1 Rep2	ISW2 Rep2	INO80 Rep2	RSC Rep2	INO80 FA	INO80 FA-DSG	INO80 linearized	INO80 circular Rep1	INO80 circular Rep2	INO80 linearized Rep1	INO80 linearized Rep2	INO80-noTF Rep1	INO80-noTF Rep2	Chd1-noTF Rep1	Chd1-noTF Rep2	ISW2-noTF Rep1	ISW2-noTF Rep2	RSC-noTF Rep1	RSC-noTF Rep2	SGD only Rep1	SGD only Rep2
Number of reads	R1 & R2	39015802	32852549	36915852	38791335	38121492	46210253	42098773	46313324	46353172	34584011	39464587	41627291	40106702	19399913	22866185	21825334	24797602	21008709	23789941	15876103	21409965	19301192	23627715	20260766	22388633	22500931	26656060
FLASH reads		31309524	26709754	31302612	31987366	32421574	37489218	34215533	39094254	39042431	28055300	36544897	37547122	36270555	7044556	8699020	7920062	9284305	7629318	8724886	6201948	8089245	7079177	8767292	7544363	8230616	8397301	10181635
BLAT reads		16855698	14686252	16773630	17053270	17914632	18850672	17903272	20128833	19779538	15268184	19454582	20866857	19202844	4125133	5011192	4544886	5263375	4468614	5068667	3647824	4700073	4166283	5094305	4320988	4832076	4913299	6081633
Duplicated reads		1372836	1080385	1271280	1573184	1423697	1359253	1235012	1389271	1656371	1218509	4254548	2293991	1940139	168999	254919	198094	266850	185197	248308	129613	195999	164832	236025	189848	220937	247593	340078
% Duplication		8.14464	7.35644	7.57904	9.22512	7.94712	7.21063	6.89825	6.9019	8.37416	7.98071	21.8691	10.9935	10.1034	4	5	4	5	4	4	3	4	3	4	4	4	5	5
Mapped and filtered		15411445	13537381	15434961	15407611	16418784	17412534	16590179	18644941	18037908	13977447	15150831	18517238	17208769	3938044	4735715	4326680	4974881	4263571	4799060	3503211	4485206	3982772	4835655	4110528	4589672	4646752	5719591
% Mapped		49.2229	50.6833	49.3089	48.1678	50.6415	46.4468	48.4873	47.6923	46.2008	49.8211	41.4581	49.3173	47.4456	55.9	54.44	54.63	53.58	55.88	55	56.49	55.45	56.26	55.16	54.48	55.76	55.34	56.18
Unique junctions identified		4021423	6315407	7091823	6842055	4367282	3705352	6201923	7206502	5906656	3681007	2255618	6739204	6386991	2163873	2131556	2038402	2077055	2004653	2232260	1861714	2298560	1788715	2137022	1175806	1369249	1726287	2401915
Percentage of unique junctions		26.0937	46.6516	45.9465	44.407	26.5993	21.2798	37.3831	38.6512	32.7458	26.3353	14.8878	36.3942	37.1147	54	45	47	41	47	46	53	51	44	44	28	29	37	41
cis	intra-chromosome contact	3111922	5512089	6063070	5727183	3049809	2695183	5220115	5895968	4629923	2518926	1330135	5763216	5303649	1788936	1681130	1608463	1620025	1492836	1670026	1522687	1866625	1321647	1652941	681119	883575	1132122	1799682
trans	inter-chromsome contact	909501	803318	1028753	1114872	1317473	1010169	981808	1310534	1276733	1162081	925483	975988	1083342	374937	450426	429939	457030	511817	562234	339027	431935	467068	484081	494687	485674	594165	602233
% cis		77	87	85	83	69	72.7376	84.1693	81.8146	78.3848	68	58	85	83	82	78	78	77	74	74	81	81	73	77	57	64	65	74
% trans		22	12	14	16	30	27.2624	15.8307	18.1854	21.6152	31	41	14	16	17	21	21	22	25	25	18	18	26	22	42	35	34	25
