# Supplementary material for: In vitro reconstitution of chromatin domains shows a role for nucleosome positioning in 3D genome organization
Source: Nat Genet. 2024 Jan 30;56(3):483–92. doi: 10.1038/s41588-023-01649-8 (PMC10937381; doi:10.1038/s41588-023-01649-8)
Supplement: Supplementary file 5 — Statistical source data. [file 41588_2023_1649_MOESM5_ESM.xlsx]

## Sheet: Figure 3e
remodeler	barrier	replicate	linker.type	direction	linker
Chd1	Reb1	1	dist. to Reb1	upstream	48
Chd1	Reb1	2	dist. to Reb1	upstream	49
RSC	Reb1	1	dist. to Reb1	upstream	230
RSC	Reb1	2	dist. to Reb1	upstream	171
ISW2	Reb1	1	dist. to Reb1	upstream	32
ISW2	Reb1	2	dist. to Reb1	upstream	35
INO80	Reb1	1	dist. to Reb1	upstream	62
INO80	Reb1	2	dist. to Reb1	upstream	63
in vivo	Reb1	1	dist. to Reb1	upstream	75
in vivo	Reb1	2	dist. to Reb1	upstream	78
Chd1	Abf1	1	dist. to Abf1	upstream	43
Chd1	Abf1	2	dist. to Abf1	upstream	42
RSC	Abf1	1	dist. to Abf1	upstream	213
RSC	Abf1	2	dist. to Abf1	upstream	175
ISW2	Abf1	1	dist. to Abf1	upstream	29
ISW2	Abf1	2	dist. to Abf1	upstream	31
INO80	Abf1	1	dist. to Abf1	upstream	64
INO80	Abf1	2	dist. to Abf1	upstream	60
in vivo	Abf1	1	dist. to Abf1	upstream	81
in vivo	Abf1	2	dist. to Abf1	upstream	82
Chd1	Reb1	1	dist. to Reb1	downstream	47
Chd1	Reb1	2	dist. to Reb1	downstream	51
RSC	Reb1	1	dist. to Reb1	downstream	174
RSC	Reb1	2	dist. to Reb1	downstream	187
ISW2	Reb1	1	dist. to Reb1	downstream	36
ISW2	Reb1	2	dist. to Reb1	downstream	38
INO80	Reb1	1	dist. to Reb1	downstream	64
INO80	Reb1	2	dist. to Reb1	downstream	64
in vivo	Reb1	1	dist. to Reb1	downstream	83
in vivo	Reb1	2	dist. to Reb1	downstream	89
Chd1	Abf1	1	dist. to Abf1	downstream	43
Chd1	Abf1	2	dist. to Abf1	downstream	45
RSC	Abf1	1	dist. to Abf1	downstream	NA
RSC	Abf1	2	dist. to Abf1	downstream	NA
ISW2	Abf1	1	dist. to Abf1	downstream	36
ISW2	Abf1	2	dist. to Abf1	downstream	34
INO80	Abf1	1	dist. to Abf1	downstream	63
INO80	Abf1	2	dist. to Abf1	downstream	62
in vivo	Abf1	1	dist. to Abf1	downstream	79
in vivo	Abf1	2	dist. to Abf1	downstream	85
