# Supplementary material for: In vitro reconstitution of chromatin domains shows a role for nucleosome positioning in 3D genome organization
Source: Nat Genet. 2024 Jan 30;56(3):483–92. doi: 10.1038/s41588-023-01649-8 (PMC10937381; doi:10.1038/s41588-023-01649-8)
Supplement: Supplementary file 6 — Statistical source data. [file 41588_2023_1649_MOESM6_ESM.xlsx]

## Sheet: Figure 4a
remodeler	barrier	replicate	linker.type	direction	linker
Chd1	Reb1	1	linker 1	upstream	28
Chd1	Reb1	2	linker 1	upstream	20
ISW2	Reb1	1	linker 1	upstream	30
ISW2	Reb1	2	linker 1	upstream	25
INO80	Reb1	1	linker 1	upstream	39
INO80	Reb1	2	linker 1	upstream	34
in vivo	Reb1	1	linker 1	upstream	16
in vivo	Reb1	2	linker 1	upstream	9
Chd1	Abf1	1	linker 1	upstream	35
Chd1	Abf1	2	linker 1	upstream	33
ISW2	Abf1	1	linker 1	upstream	36
ISW2	Abf1	2	linker 1	upstream	29
INO80	Abf1	1	linker 1	upstream	49
INO80	Abf1	2	linker 1	upstream	42
in vivo	Abf1	1	linker 1	upstream	21
in vivo	Abf1	2	linker 1	upstream	21
Chd1	Reb1	1	linker 1	downstream	28
Chd1	Reb1	2	linker 1	downstream	26
ISW2	Reb1	1	linker 1	downstream	30
ISW2	Reb1	2	linker 1	downstream	34
INO80	Reb1	1	linker 1	downstream	39
INO80	Reb1	2	linker 1	downstream	35
in vivo	Reb1	1	linker 1	downstream	16
in vivo	Reb1	2	linker 1	downstream	14
Chd1	Abf1	1	linker 1	downstream	26
Chd1	Abf1	2	linker 1	downstream	28
ISW2	Abf1	1	linker 1	downstream	25
ISW2	Abf1	2	linker 1	downstream	28
INO80	Abf1	1	linker 1	downstream	47
INO80	Abf1	2	linker 1	downstream	50
in vivo	Abf1	1	linker 1	downstream	6
in vivo	Abf1	2	linker 1	downstream	5
Chd1	Reb1	1	linker 2	upstream	26
Chd1	Reb1	2	linker 2	upstream	13
ISW2	Reb1	1	linker 2	upstream	32
ISW2	Reb1	2	linker 2	upstream	32
INO80	Reb1	1	linker 2	upstream	44
INO80	Reb1	2	linker 2	upstream	42
in vivo	Reb1	1	linker 2	upstream	14
in vivo	Reb1	2	linker 2	upstream	18
Chd1	Abf1	1	linker 2	upstream	19
Chd1	Abf1	2	linker 2	upstream	19
ISW2	Abf1	1	linker 2	upstream	31
ISW2	Abf1	2	linker 2	upstream	42
INO80	Abf1	1	linker 2	upstream	30
INO80	Abf1	2	linker 2	upstream	35
in vivo	Abf1	1	linker 2	upstream	18
in vivo	Abf1	2	linker 2	upstream	14
Chd1	Reb1	1	linker 2	downstream	51
Chd1	Reb1	2	linker 2	downstream	24
ISW2	Reb1	1	linker 2	downstream	27
ISW2	Reb1	2	linker 2	downstream	26
INO80	Reb1	1	linker 2	downstream	43
INO80	Reb1	2	linker 2	downstream	34
in vivo	Reb1	1	linker 2	downstream	20
in vivo	Reb1	2	linker 2	downstream	24
Chd1	Abf1	1	linker 2	downstream	15
Chd1	Abf1	2	linker 2	downstream	15
ISW2	Abf1	1	linker 2	downstream	28
ISW2	Abf1	2	linker 2	downstream	17
INO80	Abf1	1	linker 2	downstream	35
INO80	Abf1	2	linker 2	downstream	31
in vivo	Abf1	1	linker 2	downstream	16
in vivo	Abf1	2	linker 2	downstream	24
Chd1	Reb1	1	linker 3	upstream	14
Chd1	Reb1	2	linker 3	upstream	19
ISW2	Reb1	1	linker 3	upstream	20
ISW2	Reb1	2	linker 3	upstream	22
INO80	Reb1	1	linker 3	upstream	43
INO80	Reb1	2	linker 3	upstream	38
in vivo	Reb1	1	linker 3	upstream	16
in vivo	Reb1	2	linker 3	upstream	9
Chd1	Abf1	1	linker 3	upstream	35
Chd1	Abf1	2	linker 3	upstream	20
ISW2	Abf1	1	linker 3	upstream	27
ISW2	Abf1	2	linker 3	upstream	9
INO80	Abf1	1	linker 3	upstream	60
INO80	Abf1	2	linker 3	upstream	48
in vivo	Abf1	1	linker 3	upstream	25
in vivo	Abf1	2	linker 3	upstream	27
Chd1	Reb1	1	linker 3	downstream	21
Chd1	Reb1	2	linker 3	downstream	17
ISW2	Reb1	1	linker 3	downstream	34
ISW2	Reb1	2	linker 3	downstream	28
INO80	Reb1	1	linker 3	downstream	45
INO80	Reb1	2	linker 3	downstream	41
in vivo	Reb1	1	linker 3	downstream	17
in vivo	Reb1	2	linker 3	downstream	9
Chd1	Abf1	1	linker 3	downstream	26
Chd1	Abf1	2	linker 3	downstream	22
ISW2	Abf1	1	linker 3	downstream	43
ISW2	Abf1	2	linker 3	downstream	43
INO80	Abf1	1	linker 3	downstream	57
INO80	Abf1	2	linker 3	downstream	38
in vivo	Abf1	1	linker 3	downstream	14
in vivo	Abf1	2	linker 3	downstream	4
